# Supplementary material for: SIRT6-regulated macrophage efferocytosis epigenetically controls inflammation resolution of diabetic periodontitis
Source: Theranostics. 2023 Jan 1;13(1):231–49. doi: 10.7150/thno.78878 (PMC9800730; doi:10.7150/thno.78878)
Supplement: Supplementary file 2 — Supplementary table 1. [file thnov13p0231s2.xlsx]

## Sheet: Sheet1
Immunofluorescence
	Antibodies	Company	Dillution	Validation	Catalogue Number
	CD15	Affinity	1/100	Datasheet from manufacturer, also validated by our lab	BF0277
	Ly6g	Cell Signaling Technology	1/100	Datasheet from manufacturer, also validated by our lab	87048S
	MPO	GeneTex	1/100	Datasheet from manufacturer, also validated by our lab	GTX75318
	CD68	Proteintech	1/100	Datasheet from manufacturer, also validated by our lab	66231-2-Ig
	CD86	Proteintech	1/100	Datasheet from manufacturer, also validated by our lab	13395-1-AP
	CD206	Proteintech	1/100	Datasheet from manufacturer, also validated by our lab	18704-1-AP
	F4/80	Abcam	1/100	Datasheet from manufacturer, also validated by our lab	ab6640
	H3cit	Abcam	1/100	Datasheet from manufacturer, also validated by our lab	ab5103
	SIRT 6	Abcam	1/100	Datasheet from manufacturer, also validated by our lab	ab191385
	DEL-1	Abcam	1/100	Datasheet from manufacturer, also validated by our lab	ab190692
	CD36	Abcam	1/100	Datasheet from manufacturer, also validated by our lab	ab133625
	Fluorescein (FITC)–conjugated Affinipure Goat Anti-Mouse IgG(H+L)	Proteintech	1/40	Datasheet from manufacturer, also validated by our lab	SA00003-1
	Fluorescein (FITC)–conjugated Affinipure Goat Anti-Rabbit IgG(H+L)	Proteintech	1/40	Datasheet from manufacturer, also validated by our lab	SA00003-2
	Fluorescein (FITC)–conjugated Affinipure Goat Anti-Rat IgG(H+L)	Proteintech	1/40	Datasheet from manufacturer, also validated by our lab	SA00003-11
	Cy3–conjugated Affinipure Goat Anti-Mouse IgG(H+L)	Proteintech	1/40	Datasheet from manufacturer, also validated by our lab	SA00009-1
	Cy3–conjugated Affinipure Goat Anti-Rabbit IgG(H+L)	Proteintech	1/40	Datasheet from manufacturer, also validated by our lab	SA00009-2
	Cy3–conjugated Affinipure Goat Anti-Rat IgG(H+L)	Proteintech	1/40	Datasheet from manufacturer, also validated by our lab	SA00009-4
Western Blot
	Antibodies	Company	Dillution	Validation	Catalogue Number
	GAPDH	Proteintech	1/1000	Datasheet from manufacturer, also validated by our lab	60004-1-Ig
	hnRNPA2B1	Proteintech	1/1000	Datasheet from manufacturer, also validated by our lab	14813-1-AP
	Drosha	Cell Signaling Technology	1/1000	Datasheet from manufacturer, also validated by our lab	#3364
	DGCR8	Abcam	1/1000	Datasheet from manufacturer, also validated by our lab	ab191875
	CD206	Proteintech	1/1000	Datasheet from manufacturer, also validated by our lab	18704-1-AP
	Arg-1	Cell Signaling Technology	1/1000	Datasheet from manufacturer, also validated by our lab	93668T
	iNOS	Proteintech	1/1000	Datasheet from manufacturer, also validated by our lab	80517-1-RR
	CD86	Proteintech	1/1000	Datasheet from manufacturer, also validated by our lab	13395-1-AP
	DEL-1	Abcam	1/1000	Datasheet from manufacturer, also validated by our lab	ab190692
	CD36	Abcam	1/1000	Datasheet from manufacturer, also validated by our lab	ab133625
	CD36	Affinity	1/1000	Datasheet from manufacturer, also validated by our lab	DF13262
	H3K56ac	Epigentek	1/1000	Datasheet from manufacturer, also validated by our lab	2104027
	H3K9ac	Cell Signaling Technology	1/1000	Datasheet from manufacturer, also validated by our lab	9649P
	H3	Cell Signaling Technology	1/1000	Datasheet from manufacturer, also validated by our lab	4499S
	SIRT 1	Cell Signaling Technology	1/1000	Datasheet from manufacturer, also validated by our lab	2496S
	SIRT 2	Proteintech	1/1000	Datasheet from manufacturer, also validated by our lab	19655-1-AP
	SIRT 3	Proteintech	1/1000	Datasheet from manufacturer, also validated by our lab	10099-1-AP
	SIRT 4	Proteintech	1/1000	Datasheet from manufacturer, also validated by our lab	66543-1-Ig
	SIRT 5	Proteintech	1/1000	Datasheet from manufacturer, also validated by our lab	15122-1-AP
	SIRT 6	Abcam	1/1000	Datasheet from manufacturer, also validated by our lab	ab191385
	SIRT 7	Proteintech	1/1000	Datasheet from manufacturer, also validated by our lab	29729-1-AP
	goat anti-mouse IgG-HRP	Proteintech	1/10000	Datasheet from manufacturer, also validated by our lab	SA00001-1
	goat anti-rabbit IgG-HRP	Proteintech	1/10000	Datasheet from manufacturer, also validated by our lab	SA00001-2
RNA immunoprecipitation
	Antibodies	Company	Amount of usage	Validation	Catalogue Number
	hnRNPA2B1	Proteintech	5ug	Datasheet from manufacturer, also validated by our lab	14813-1-AP
	Rabbit IgG	Proteintech	5ug	Datasheet from manufacturer, also validated by our lab	B900610
Co-immunoprecipitation
	Antibodies	Company	Amount of usage	Validation	Catalogue Number
	hnRNPA2B1	Abcam	2ug	Datasheet from manufacturer, also validated by our lab	ab31645
	Drosha	Abcam	2ug	Datasheet from manufacturer, also validated by our lab	3364T
	DGCR8	Cell Signaling Technology	2ug	Datasheet from manufacturer, also validated by our lab	ab1918745
	Rabbit IgG	Proteintech	5ug	Datasheet from manufacturer, also validated by our lab	B900610
Chromatin immunoprecipitation
	Antibodies	Company	Amount of usage	Validation	Catalogue Number
	H3K56ac	Epigentek	5ug	Datasheet from manufacturer, also validated by our lab	2104027
	Rabbit IgG	Proteintech	5ug	Datasheet from manufacturer, also validated by our lab	B900610
TUNEL staining
	Company		Validation	Catalogue Number
	riboAPOTM One-Step TUNEL ApoptosisKit (Green)		Datasheet from manufacturer, also validated by our lab	C11012-2
