# Supplementary material for: SIRT6-regulated macrophage efferocytosis epigenetically controls inflammation resolution of diabetic periodontitis
Source: Theranostics. 2023 Jan 1;13(1):231–49. doi: 10.7150/thno.78878 (PMC9800730; doi:10.7150/thno.78878)
Supplement: Supplementary file 3 — Supplementary table 2. [file thnov13p0231s3.xlsx]

## Sheet: Sheet1
MIR217HG ChIP
	MIR217HG Promoter-98 ~ -268	F:5’- TTACAGACGAGAACTACT -3’
		R:5’- ACAAGCACATAACTACAG -3’
	MIR217HG Promoter-489 ~ -654	F:5’- GCAGGACTTGATGAGAAG -3’
		R:5’- GTTCAACAGACTGATGGAA -3’
	MIR217HG Promoter-679~ -858	F:5’- AGGAACACTGATGCCATAT -3’
		R:5’- CGTGACATTATTCTGACATACT -3’
	MIR217HG Promoter-836 ~ -981	F:5’- GAGTATGTCAGAATAATGTC -3’
		R:5’- TTTGTCAAGAGAGTTTATG -3’
	MIR217HG Promoter-1032 ~ -1164	F:5’- AAACTCTACTGACAAAATACCAT -3’
		R:5’- AATTGCCAGCCACTACAC -3’
	MIR217HG Promoter-1362 ~ -1450	F:5’- CTCTTCTCAGTAGTCCTTGT -3’
		R:5’- GCTTCAACTTAACTGCTCTT -3’
	MIR217HG Promoter-1673 ~ -1769	F:5’- ACAGAACTGATTATCCAA -3’
		R:5’- CTTTCCTTACATAGAGAGA -3’
hnRNPA2B1 ChIP
	hnRNPA2B1 Promoter-70 ~ -174	F:5’- TTCCAATCTAAGTCCCATTT -3’
		R:5’- TTACCGTTGTGAGTTGTT -3’
	hnRNPA2B1 Promoter-157 ~ -308	F:5’- AACAACTCACAACGGTAA -3’
		R:5’- TTCAAAGTGTCACGAAAC -3’
	hnRNPA2B1 Promoter-1378 ~ -1461	F:5’- TGTGGAATCCTCCAGACG -3’
		R:5’- TGTGGAATCCTCCAGACG -3’
	hnRNPA2B1 Promoter-1531 ~ -1654	F:5’- TTGACTAGAAGTTGATTCG -3’
		R:5’- CAGTTACGCCAATGATAA -3’
	hnRNPA2B1 Promoter-1715 ~ -1814	F:5’- GTCGGCGTTAATTTCAAA -3’
		R:5’- TAGAGTCCTGCTAGTTAC -3’
	hnRNPA2B1 Promoter-2205 ~ -2322	F:5’- GTAACGGGTTTGAAATCA -3’
		R:5’- TACTGAATTGGTCCGATT -3’
qPCR primers
	Human
	IL-10	HQP009685, GeneCopoeia, MD, USA
	IL-6	HQP009670, GeneCopoeia, MD, USA
	TNF-α	HQP018141, GeneCopoeia, MD, USA
	TGF-β	HQP018047, GeneCopoeia, MD, USA
	hnRNPA2B1	F: GGTGCTCCTCGCAGAGTTGT
		R: TCGCTTCAGCCCGATTTC
	miR-216a-5p	HmiR0032, GeneCopoeia, MD, USA
	miR-216b-5p	HmiR0519, GeneCopoeia, MD, USA
	miR-217	HmiR0031, GeneCopoeia, MD, USA
	pri-miR-217	F: TGGATGACCATGAACACATCACA
		R: GCATTGCCTTCAGCATCTAAACA
	Mouse
	miR-216a-5p	MmiR3299, GeneCopoeia, MD, USA
	miR-216b-5p	MmiR3190, GeneCopoeia, MD, USA
	miR-217	MmiR3269, GeneCopoeia, MD, USA
	pri-miR-217	F: TCCTAGAAACCTGAAAGATGTGG
		R: GGTTGTAGGTAAGTTCTTTAGCCO
Genes knockdown and over-expression related target sequences
	Human
	SIRT6 OE	ATGTCGGTGAATTACGCGGCGGGGCTGTCGCCGTACGCGGACAAGGGCAAGTGCGGCCTCCCGGAGATCTTCGACCCCCCGGAGGAGCTGGAGCGGAAGGTGTGGGAACTGGCGAGGCTGGTCTGGCAGTCTTCCAGTGTGGTGTTCCACACGGGTGCCGGCATCAGCACTGCCTCTGGCATCCCCGACTTCAGGGGTCCCCACGGAGTCTGGACCATGGAGGAGCGAGGTCTGGCCCCCAAGTTCGACACCACCTTTGAGAGCGCGCGGCCCACGCAGACCCACATGGCGCTGGTGCAGCTGGAGCGCGTGGGCCTCCTCCGCTTCCTGGTCAGCCAGAACGTGGACGGGCTCCATGTGCGCTCAGGCTTCCCCAGGGACAAACTGGCAGAGCTCCAC…
	si-hnRNPA2B1-001	GGAGAGTAGTTGAGCCAAA
	si-hnRNPA2B1-002	GCTACGGAGGTGGTTATGA
	si-hnRNPA2B1-003	AGCTGTTTGTTGGCGGAAT
	miR-216a-5p mimic	UAAUCUCAGCUGGCAACUGUGA
		UCACAGUUGCCAGCUGAGAUUA
	miR-216a-5p inhibitor	UCACAGUUGCCAGCUGAGAUUA
	miR-216b-5p mimic	AAAUCUCUGCAGGCAAAUGUGA
		UCACAUUUGCCUGCAGAGAUUU
	miR-216b-5p inhibitor	UCACAUUUGCCUGCAGAGAUUU
	miR-217 mimic	UACUGCAUCAGGAACUGAUUGGA
		UCCAAUCAGUUCCUGAUGCAGUA
	miR-217 inhibitor	UCCAAUCAGUUCCUGAUGCAGUA
	NC-inhibitor	CAGUACUUUUGUGUAGUACAAA
	NC-mimic	UUUGUACUACACAAAAGUACUG
		CAGUACUUUUGUGUAGUACAAA
	Mouse
	mmu-miR-217-5p antagomir	miR30000679
	micrOFF antagomir NC	miR3N0000001-4-10
FISH probes
	U6	lnc110101, RiboBio, Guangzhou, China	We routinely ordered sets of fluorescent FISH probe mix from commercial sources (RiboBio, Guangzhou, China). In order to achieve a sufficient signal-to-background ratio, multiple probes were targeted along each individual lncRNA sequence. A set of 15-20 probes that cover the entire length of the RNA molecule provided an optimal signal strength, and each probes carrying multiple fluorophore. The p…
	18S	lnc110102, RiboBio, Guangzhou, China
	pri-miR-217(human)	lnc103032, RiboBio, Guangzhou, China
RNA Pulldown probes
	pri-miR-217 sense	5′-CTTCTTGCCA CATCTTTCAGGTTTCTA-3′
	pri-miR-217 anti-sense	5′-TAGAAACCTGAAAGATGTGGCAAGAAG-3′
	Scramble NC	CCGGUACCAGUACACCCAGCUCGGCACCG
Dual-luciferase report genes plasmid related sequence
	miR-217
	CD36-WT	aatcatgact cagatcttaa tacagggatg atctcatagc atttagatat cagaaaaggt tttgacctat atgtctttaa tattgtttga atacatgtat aatctttatc attcctcagt gtttcatttc tcaaattctg taaaaggaat ataagaggaa agacaattca tatacaaaga caacgagatt aaaaatATGC AGTAggaaaa ataattactt aaggggagat tttttttaca tgaaatctgg gctttggatg tgtgtgtgtg tgtgtgtgtg tgtgtgtgtg cacatatgca ctgtggtggg agtggggcaa cttggggaat atgttacatg tgtgactttg ttttgccctg gcg…
	CD36-MT	aatcatgact cagatcttaa tacagggatg atctcatagc atttagatat cagaaaaggt tttgacctat atgtctttaa tattgtttga atacatgtat aatctttatc attcctcagt gtttcatttc tcaaattctg taaaaggaat ataagaggaa agacaattca tatacaaaga caacgagatt aaaaatggaaaa ataattactt aaggggagat tttttttaca tgaaatctgg gctttggatg tgtgtgtgtg tgtgtgtgtg tgtgtgtgtg cacatatgca ctgtggtggg agtggggcaa cttggggaat atgttacatg tgtgactttg ttttgccctg gcgaagttaa t…
	DEL-1-WT	gtagccttct ttttatagca agagtaaaaa agtctcaaag tcatcaaata agagcaagag ttgatagagc ttttacaatc aatactcacc taattctgat aaaaggaata ctgcaatgtt agcaataagt ttttttcttc tgtaatgact ctacgttatc ctgtttccct gtgcctacca aacactgtca atgtttatta caaaatttta aagaagaata tgtaacATGC AGTActgata ttataattct cattttactt tcattatttc taataagaga ttatgtgact tctttttctt ttagttctat tctacattct taatattgta tattacctga ataattcaat ttttttctaa ttg…
	DEL-1-MT	gtagccttct ttttatagca agagtaaaaa agtctcaaag tcatcaaata agagcaagag ttgatagagc ttttacaatc aatactcacc taattctgat aaaaggaata ctgcaatgtt agcaataagt ttttttcttc tgtaatgact ctacgttatc ctgtttccct gtgcctacca aacactgtca atgtttatta caaaatttta aagaagaata tgtaacctgata ttataattct cattttactt tcattatttc taataagaga ttatgtgact tctttttctt ttagttctat tctacattct taatattgta tattacctga ataattcaat ttttttctaa ttgaatttcc t…
	miR-216
	CD36-WT	aatcatgact cagatcttaa tacagggatg atctcatagc atttagatat cagaaaaggt tttgacctat atgtctttaa tattgtttga atacatgtat aatctttatc attcctcagt gtttcatttc tcaaattctg taaaaggaat ataagaggaa agacaattca tatacaaaga caacGAGATT Aaaaatatgc agtaggaaaa ataattactt aaggggagat tttttttaca tgaaatctgg gctttggatg tgtgtgtgtg tgtgtgtgtg tgtgtgtgtg cacatatgca ctgtggtggg agtggggcaa cttggggaat atgttacatg tgtgactttg ttttgccctg gcg…
	CD36-MT	aatcatgact cagatcttaa tacagggatg atctcatagc atttagatat cagaaaaggt tttgacctat atgtctttaa tattgtttga atacatgtat aatctttatc attcctcagt gtttcatttc tcaaattctg taaaaggaat ataagaggaa agacaattca tatacaaaga caacaaaatatgc agtaggaaaa ataattactt aaggggagat tttttttaca tgaaatctgg gctttggatg tgtgtgtgtg tgtgtgtgtg tgtgtgtgtg cacatatgca ctgtggtggg agtggggcaa cttggggaat atgttacatg tgtgactttg ttttgccctg gcgaagttaa …
	DEL-1-WT	gtagccttct ttttatagca agagtaaaaa agtctcaaag tcatcaaata agagcaagag ttgatagagc ttttacaatc aatactcacc taattctgat aaaaggaata ctgcaatgtt agcaataagt ttttttcttc tgtaatgact ctacgttatc ctgtttccct gtgcctacca aacactgtca atgtttatta caaaatttta aagaagaata tgtaacatgc agtactgata ttataattct cattttactt tcattatttc taataAGAGA TTAtgtgact tctttttctt ttagttctat tctacattct taatattgta tattacctga ataattcaat ttttttctaa ttg…
	DEL-1-MT	gtagccttct ttttatagca agagtaaaaa agtctcaaag tcatcaaata agagcaagag ttgatagagc ttttacaatc aatactcacc taattctgat aaaaggaata ctgcaatgtt agcaataagt ttttttcttc tgtaatgact ctacgttatc ctgtttccct gtgcctacca aacactgtca atgtttatta caaaatttta aagaagaata tgtaacatgc agtactgata ttataattct cattttactt tcattatttc taatatgtgact tctttttctt ttagttctat tctacattct taatattgta tattacctga ataattcaat ttttttctaa ttgaatttcc t…
